# Supplementary material for: Development of a core outcome set for therapeutic clinical trials enrolling dogs with atopic dermatitis (COSCAD’18)
Source: BMC Vet Res. 2018 Aug 16;14:238. doi: 10.1186/s12917-018-1569-y (PMC6097451; doi:10.1186/s12917-018-1569-y)
Supplement: Supplementary file 2 — a. Example of desirable comprehensive online supplementary table with all individual subjects pre- and post-treatment COSCAD’18 values. b. Example of desirable tables for reporting the COSCAD’18 with possible relevant statistical analyses. (XLSX 51 kb) [file 12917_2018_1569_MOESM2_ESM.xlsx]

## Sheet: All Datasets
	a. example of desirable comprehensive online supplementary table with all individual subjects pre- and post-treatment COSCAD'18 values
	Note: numbers were generated randomly to reflect efficacy of the active intervention over placebo
	ACTIVE INTERVENTION									PLACEBO INTERVENTION
		PVAS10			CADESI4			OGATE			PVAS10			CADESI4			OGATE
		BEFORE	AFTER	%	BEFORE	AFTER	%	AFTER			BEFORE	AFTER	%	BEFORE	AFTER	%	AFTER
	Dog #	DAY 0	DAY X	CHANGE	DAY 0	DAY X	CHANGE	DAY X		Dog #	DAY 0	DAY X	CHANGE	DAY 0	DAY X	CHANGE	DAY X
	ACT-1	6.1	2.4	-0.606557	75	46	-0.386667	3		PLA-1	7.38625	6.41861	-0.131006	85.0509	85.1985	0.00173547	0
	ACT-2	6.5	0.9	-0.861538	43	20	-0.534884	3		PLA-2	7.76995	6.286	-0.190985	68.5743	75.9979	0.108257	0
	ACT-3	9.5	0.8	-0.915789	106	55	-0.481132	2		PLA-3	6.72748	7.84967	0.166806	114.584	68.4182	-0.402901	0
	ACT-4	8.7	0.8	-0.908046	147	37	-0.748299	3		PLA-4	8.69167	3.53107	-0.59374	84.5617	75.3927	-0.10843	1
	ACT-5	9.9	3.9	-0.606061	70	39	-0.442857	2		PLA-5	6.01784	4.54194	-0.245255	111.444	86.1352	-0.227099	1
	ACT-6	4.8	0.4	-0.916667	133	23	-0.827068	4		PLA-6	9.75795	6.3153	-0.352804	74.7569	77.1406	0.0318864	1
	ACT-7	7.4	0.3	-0.959459	60	24	-0.6	4		PLA-7	8.53134	5.00932	-0.412833	74.2707	54.3662	-0.267999	2
	ACT-8	8.9	3.9	-0.561798	79	45	-0.43038	2		PLA-8	4.93805	4.29164	-0.130905	110.014	58.2957	-0.470105	1
	ACT-9	4.4	5.6	0.272727	129	110	-0.147287	1		PLA-9	5.6171	3.11936	-0.444668	45.7148	92.196	1.01676	0
	ACT-10	6.2	1.1	-0.822581	44	30	-0.318182	2		PLA-10	7.38146	4.5643	-0.381653	112.375	87.6113	-0.220366	2
	ACT-11	3.9	2.2	-0.435897	135	14	-0.896296	3		PLA-11	6.72002	4.98125	-0.258744	135.652	80.3237	-0.407868	2
	ACT-12	8.2	2.8	-0.658537	48	23	-0.520833	3		PLA-12	5.5079	2.66294	-0.516524	102.345	1.85788	-0.981847	3
	ACT-13	6.7	0.1	-0.985075	74	22	-0.702703	4		PLA-13	6.30553	3.50625	-0.443941	44.4937	58.9332	0.32453	1
	ACT-14	4.3	1.8	-0.581395	105	18	-0.828571	4		PLA-14	8.218	6.36135	-0.225924	162.314	93.1842	-0.425901	2
	ACT-15	9.1	4.9	-0.461538	121	31	-0.743802	3		PLA-15	6.41118	5.24862	-0.181333	50.7135	61.6304	0.215267	0
	ACT-16	9.2	1.9	-0.793478	62	27	-0.564516	3		PLA-16	4.54221	5.5643	0.225019	47.3075	24.2342	-0.48773	1
	ACT-17	9.2	3.9	-0.576087	30	46	0.533333	0		PLA-17	2.44741	5.154	1.1059	113.574	47.8611	-0.578589	0
	ACT-18	6.4	0.3	-0.953125	128	26	-0.796875	4		PLA-18	6.92614	4.99285	-0.27913	44.1437	59.4924	0.347698	0
	ACT-19	7.7	4.3	-0.441558	33	32	-0.030303	2		PLA-19	7.08091	2.77705	-0.607812	160.59	105.052	-0.345836	2
	ACT-20	7.6	0	-1	84	34	-0.595238	2		PLA-20	9.71444	3.74082	-0.614922	64.3628	33.7294	-0.475949	3
	ACT-21	4.3	0.1	-0.976744	27	53	0.962963	0		PLA-21	9.20725	3.98875	-0.566781	41.5357	33.8486	-0.185071	2
	ACT-22	8.9	7.6	-0.146067	75	48	-0.36	1		PLA-22	9.00246	6.14768	-0.317111	28.2679	102.108	2.61216	0
	ACT-23	5.9	2.5	-0.576271	140	4	-0.971429	3		PLA-23	6.175	4.51809	-0.268326	36.7919	113.478	2.08432	0
	ACT-24	5	1.6	-0.68	70	8	-0.885714	3		PLA-24	6.48194	4.20712	-0.350947	68.6741	90.7047	0.320799	0
	ACT-25	7.1	3.4	-0.521127	71	22	-0.690141	3		PLA-25	3.75584	5.20542	0.385955	72.7003	9.92676	-0.863456	0
	ACT-26	4.4	3	-0.318182	32	42	0.3125	2		PLA-26	9.88726	6.92256	-0.29985	92.7624	140.293	0.512389	0
	ACT-27	5.9	1.7	-0.711864	46	43	-0.0652174	2		PLA-27	8.77962	3.23756	-0.631242	41.4886	45.3581	0.0932664	0
	ACT-28	5	3.5	-0.3	135	36	-0.733333	2		PLA-28	11.0548	5.6165	-0.491938	67.1612	82.0485	0.221665	0
	ACT-29	4.6	4.3	-0.0652174	134	19	-0.858209	2		PLA-29	5.56405	4.66648	-0.161316	24.3894	5.0809	-0.791676	2
	ACT-30	4	0.3	-0.925	105	37	-0.647619	4		PLA-30	3.48218	6.12532	0.759046	71.2717	86.7502	0.217177	0
	ACT-31	5.4	2.9	-0.462963	51	6	-0.882353	3		PLA-31	7.97458	1.87984	-0.764271	113.179	69.185	-0.38871	3
	ACT-32	7.9	4.2	-0.468354	68	24	-0.647059	3		PLA-32	8.05183	6.01168	-0.253378	64.728	17.353	-0.731909	2
	ACT-33	5.1	3.6	-0.294118	90	40	-0.555556	2		PLA-33	6.73076	3.84209	-0.429174	75.3992	64.0539	-0.15047	2
	ACT-34	3.9	4.5	0.153846	66	75	0.136364	0		PLA-34	5.498	6.07785	0.105467	67.3106	31.1143	-0.53775	0
	ACT-35	7.5	4.8	-0.36	130	41	-0.684615	3		PLA-35	6.1902	4.08007	-0.340883	84.573	23.8332	-0.718193	2
	ACT-36	7.4	1.1	-0.851351	148	23	-0.844595	4		PLA-36	8.59046	7.00019	-0.18512	53.5493	77.3941	0.445288	0
	ACT-37	6.6	8.3	0.257576	120	30	-0.75	3		PLA-37	7.75534	6.28468	-0.189632	56.1259	67.0338	0.194347	0
	ACT-38	9.8	0.9	-0.908163	135	3	-0.977778	4		PLA-38	6.76733	5.26194	-0.22245	159.993	74.4227	-0.534837	2
	ACT-39	5	4.2	-0.16	45	26	-0.422222	2		PLA-39	4.4559	5.84598	0.311964	110.478	55.234	-0.500043	0
	ACT-40	6.1	4.8	-0.213115	56	44	-0.214286	2		PLA-40	6.95177	6.38249	-0.0818893	136.578	87.8417	-0.356836	1
	ACT-41	4	4.1	0.025	87	95	0.091954	0		PLA-41	4.78974	3.68343	-0.230975	130.6	65.4483	-0.498865	2
	ACT-42	9.3	3.1	-0.666667	66	35	-0.469697	3		PLA-42	5.35166	7.17449	0.340609	66.308	65.3329	-0.0147053	0
	ACT-43	8.4	0.4	-0.952381	25	32	0.28	2		PLA-43	4.11206	3.94722	-0.0400858	48.085	41.566	-0.135571	1
	ACT-44	6.9	1.9	-0.724638	147	19	-0.870748	4		PLA-44	7.76079	7.4896	-0.034943	106.194	88.4496	-0.16709	1
	ACT-45	6.5	1.9	-0.707692	143	19	-0.867133	4		PLA-45	5.37771	7.38884	0.373975	158.922	57.4482	-0.638514	0
	ACT-46	8.3	3.5	-0.578313	81	11	-0.864198	3		PLA-46	6.39314	6.39521	0.000324254	92.4707	87.2892	-0.056034	1
	ACT-47	4.1	0.1	-0.97561	95	53	-0.442105	3		PLA-47	6.56428	5.55354	-0.153976	134.111	49.1133	-0.633785	0
	ACT-48	8.5	3.3	-0.611765	120	41	-0.658333	3		PLA-48	5.97688	5.664	-0.0523491	114.098	54.2216	-0.52478	1
	ACT-49	6.9	4.6	-0.333333	113	3	-0.973451	3		PLA-49	4.60839	4.40622	-0.0438706	155.005	70.7484	-0.543573	1
	ACT-50	9	4.6	-0.488889	65	77	0.184615	2		PLA-50	3.75012	4.6	0.226627	32.43	44.8403	0.38268	0
	Note: numbers were generated randomly to reflect the hypothetical efficacy of the active intervention over placebo
	b. example of desirable tables for reporting the COSCAD'18 with possible relevant statistical analyses
					ACTIVE INTERVENTION (AFTER, DAY X)	n	%							PLACEBO INTERVENTION (AFTER, DAY X)	n	%
					PVAS10 (normal-to-mild)	32	0.64							PVAS10 (normal-to-mild)	7	0.14
		COSCAD'18			CADESI4 (normal-to-mild)	28	0.56				COSCAD'18			CADESI4 (normal-to-mild)	9	0.18
					OGATE (good-to-excellent)	29	0.58							OGATE (good-to-excellent)	3	0.06
				Relevant statistical comparisons
				1. number of dogs with PVAS10 (normal-to-mild)
				after treatment with active or placebo intervention
		n	normal-to-mild		moderate-to-severe
		ACTIVE	32		18
		PLACEBO	7		43
			Fishers' test (two-tailed): P <0.0001
				2. number of dogs with CADESI4 (normal-to-mild)
				after treatment with active or placebo intervention
		n	normal-to-mild		moderate-to-severe
		ACTIVE	28		22
		PLACEBO	9		41
			Fishers' test (two-tailed): P = 0.0002
				3. number of dogs with good-to-excellent OGATE
				after treatment with active or placebo intervention
		n	good or excellent response		no, poor or fair response
		ACTIVE	29		21
		PLACEBO	3		47
			Fishers' test (two-tailed): P <0.0001
